# Supplementary material for: Incidence and Risk Factors for Wound Revision after Surgical Treatment of Spinal Metastasis: A National Population-Based Study in South Korea
Source: Healthcare (Basel). 2023 Nov 15;11(22):2962. doi: 10.3390/healthcare11222962 (PMC10671392; doi:10.3390/healthcare11222962)
Supplement: Supplementary file 1 [file healthcare-11-02962-s001.zip]

Archive with 1 entries (1 files):
- healthcare-2673753-supplementary.pdf
